# Supplementary material for: Investigation of the Effects of Dioctyl Sulfosuccinate on the Photodegradation of Benzo[a]Pyrene in Aqueous Solutions under Various Wavelength Regimes
Source: Molecules. 2023 Aug 1;28(15):5797. doi: 10.3390/molecules28155797 (PMC10420635; doi:10.3390/molecules28155797)
Supplement: Supplementary file 1 [file molecules-28-05797-s001.zip]

Archive with 1 entries (1 files):
- molecules-2420520-supplementary.pdf
